# Supplementary material for: Active learning for efficient analysis of high-throughput nanopore data
Source: Bioinformatics. 2022 Nov 29;39(1):btac764. doi: 10.1093/bioinformatics/btac764 (PMC9825740; doi:10.1093/bioinformatics/btac764)
Supplement: btac764_Supplementary_Data [file btac764_supplementary_data.zip]

Archive with 7 entries (7 files):
- figs1.jpg
- figs2.jpg
- figs3.png
- figs4.jpg
- figs5.jpg
- SI-active _learning1 .docx
- SI-active_learning.pdf
